# Supplementary material for: Review and Evaluate the Bioinformatics Analysis Strategies of ATAC-seq and CUT&Tag Data
Source: Genomics Proteomics Bioinformatics. 2024 Sep 10;22(3):qzae054. doi: 10.1093/gpbjnl/qzae054 (PMC11464419; doi:10.1093/gpbjnl/qzae054)
Supplement: qzae054_Supplementary_Data [file qzae054_supplementary_data.zip › Table S1.xlsx]

## Sheet: Sheet1
Table S1 List of datasets used in this study
Sample ID	Developmenta_stage	Date_released	Link
CUT&Tag_TX1072_XO_H3K36me3_d0_r1	Embryo (0.5 days)	20210304	https://www.ncbi.nlm.nih.gov/geo/query/acc.cgi?acc=GSM5102715
CUT&Tag_TX1072_XO_H3K36me3_d0_r2	Embryo (0.5 days)	20210304	https://www.ncbi.nlm.nih.gov/geo/query/acc.cgi?acc=GSM5102716
CUT&Tag_TX1072_XO_IgG_d0_r1	Embryo (0.5 days)	20210304	https://www.ncbi.nlm.nih.gov/geo/query/acc.cgi?acc=GSM5102719
CUT&Tag_TX1072_XO_IgG_d0_r2	Embryo (0.5 days)	20210304	https://www.ncbi.nlm.nih.gov/geo/query/acc.cgi?acc=GSM5102720
CUT&Tag_TX1072_XO_H3K36me3_d2_r1	Embryo (2 days)	20210304	https://www.ncbi.nlm.nih.gov/geo/query/acc.cgi?acc=GSM5102731
CUT&Tag_TX1072_XO_H3K36me3_d2_r2	Embryo (2 days)	20210304	https://www.ncbi.nlm.nih.gov/geo/query/acc.cgi?acc=GSM5102732
CUT&Tag_TX1072_XO_IgG_d2_r1	Embryo (2 days)	20210304	https://www.ncbi.nlm.nih.gov/geo/query/acc.cgi?acc=GSM5102735
CUT&Tag_TX1072_XO_IgG_d2_r2	Embryo (2 days)	20210304	https://www.ncbi.nlm.nih.gov/geo/query/acc.cgi?acc=GSM5102736
CUT&Tag_TX1072_XO_H3K36me3_d4_r1	Embryo (4 days)	20210304	https://www.ncbi.nlm.nih.gov/geo/query/acc.cgi?acc=GSM5102747
CUT&Tag_TX1072_XO_H3K36me3_d4_r2	Embryo (4 days)	20210304	https://www.ncbi.nlm.nih.gov/geo/query/acc.cgi?acc=GSM5102748
CUT&Tag_TX1072_XO_IgG_d4_r1	Embryo (4 days)	20210304	https://www.ncbi.nlm.nih.gov/geo/query/acc.cgi?acc=GSM5102751
CUT&Tag_TX1072_XO_IgG_d4_r2	Embryo (4 days)	20210304	https://www.ncbi.nlm.nih.gov/geo/query/acc.cgi?acc=GSM5102752
K562_K4me3_(20180919_HK_Hs_K5I_K4me3_0912)	K562 human immortalised myelogenous leukemia cell line	20190429	https://www.ncbi.nlm.nih.gov/geo/query/acc.cgi?acc=GSM3536518
K562_IgG_(20180919_HK_Hs_K5_IgG_0912)	K562 human immortalised myelogenous leukemia cell line	20190429	https://www.ncbi.nlm.nih.gov/geo/query/acc.cgi?acc=GSM3560264
hg38_GM12878_Omni_PE_SRR5427886_1	GM12878 cell line	20170630	https://www.ncbi.nlm.nih.gov/sra/SRX2717911
ENCFF885FQN	Homo sapiens K562	20161108	https://www.encodeproject.org/files/ENCFF885FQN/
ENCFF122CSI	Homo sapiens K562	20110519	https://www.encodeproject.org/files/ENCFF122CSI/@@download/ENCFF122CSI.bed.gz
ENCFF706WUF	Homo sapiens K562	20110211	https://www.encodeproject.org/files/ENCFF706WUF/@@download/ENCFF706WUF.bed.gz
ENCFF689QIJ	Homo sapiens K562	20110210	https://www.encodeproject.org/files/ENCFF689QIJ/@@download/ENCFF689QIJ.bed.gz
ENCSR000EMT	GM12878 cell line	20110504	https://www.encodeproject.org/experiments/ENCSR000EMT/
ENCFF503GCK	Not applicable	20190825	https://www.encodeproject.org/files/ENCFF503GCK/
Genome Reference Consortium Mouse Build 39	Not applicable	20200624	https://ftp.ebi.ac.uk/pub/databases/gencode/Gencode_mouse/release_M30/gencode.vM30.annotation.gtf.gz
